# Supplementary material for: Enhancing flood prediction through physics-driven typhoon feature engineering and machine learning
Source: PLoS One. 2026 Apr 20;21(4):e0346237. doi: 10.1371/journal.pone.0346237 (PMC13095027; doi:10.1371/journal.pone.0346237)
Supplement: S1 File — Zip archive containing the source files used to generate the maps in this study. (ZIP) [file pone.0346237.s001.zip]

Archive with 82 entries (80 files):
- Map source/
- Map source/Boluo Basin.lyr
- Map source/Boluo.gdb/
- Map source/Boluo.gdb/a00000001.gdbindexes
- Map source/Boluo.gdb/a00000001.gdbtable
- Map source/Boluo.gdb/a00000001.gdbtablx
- Map source/Boluo.gdb/a00000001.TablesByName.atx
- Map source/Boluo.gdb/a00000002.gdbtable
- Map source/Boluo.gdb/a00000002.gdbtablx
- Map source/Boluo.gdb/a00000003.gdbindexes
- Map source/Boluo.gdb/a00000003.gdbtable
- Map source/Boluo.gdb/a00000003.gdbtablx
- Map source/Boluo.gdb/a00000004.CatItemsByPhysicalName.atx
- Map source/Boluo.gdb/a00000004.CatItemsByType.atx
- Map source/Boluo.gdb/a00000004.FDO_UUID.atx
- Map source/Boluo.gdb/a00000004.gdbindexes
- Map source/Boluo.gdb/a00000004.gdbtable
- Map source/Boluo.gdb/a00000004.gdbtablx
- Map source/Boluo.gdb/a00000004.spx
- Map source/Boluo.gdb/a00000005.CatItemTypesByName.atx
- Map source/Boluo.gdb/a00000005.CatItemTypesByParentTypeID.atx
- Map source/Boluo.gdb/a00000005.CatItemTypesByUUID.atx
- Map source/Boluo.gdb/a00000005.gdbindexes
- Map source/Boluo.gdb/a00000005.gdbtable
- Map source/Boluo.gdb/a00000005.gdbtablx
- Map source/Boluo.gdb/a00000006.CatRelsByDestinationID.atx
- Map source/Boluo.gdb/a00000006.CatRelsByOriginID.atx
- Map source/Boluo.gdb/a00000006.CatRelsByType.atx
- Map source/Boluo.gdb/a00000006.FDO_UUID.atx
- Map source/Boluo.gdb/a00000006.gdbindexes
- Map source/Boluo.gdb/a00000006.gdbtable
- Map source/Boluo.gdb/a00000006.gdbtablx
- Map source/Boluo.gdb/a00000007.CatRelTypesByBackwardLabel.atx
- Map source/Boluo.gdb/a00000007.CatRelTypesByDestItemTypeID.atx
- Map source/Boluo.gdb/a00000007.CatRelTypesByForwardLabel.atx
- Map source/Boluo.gdb/a00000007.CatRelTypesByName.atx
- Map source/Boluo.gdb/a00000007.CatRelTypesByOriginItemTypeID.atx
- Map source/Boluo.gdb/a00000007.CatRelTypesByUUID.atx
- Map source/Boluo.gdb/a00000007.gdbindexes
- Map source/Boluo.gdb/a00000007.gdbtable
- Map source/Boluo.gdb/a00000007.gdbtablx
- Map source/Boluo.gdb/a00000009.gdbindexes
- Map source/Boluo.gdb/a00000009.gdbtable
- Map source/Boluo.gdb/a00000009.gdbtablx
- Map source/Boluo.gdb/a00000009.spx
- Map source/Boluo.gdb/a0000000a.gdbindexes
- Map source/Boluo.gdb/a0000000a.gdbtable
- Map source/Boluo.gdb/a0000000a.gdbtablx
- Map source/Boluo.gdb/a0000000a.spx
- Map source/Boluo.gdb/a0000000b.gdbindexes
- Map source/Boluo.gdb/a0000000b.gdbtable
- Map source/Boluo.gdb/a0000000b.gdbtablx
- Map source/Boluo.gdb/a0000000b.spx
- Map source/Boluo.gdb/a0000000c.gdbindexes
- Map source/Boluo.gdb/a0000000c.gdbtable
- Map source/Boluo.gdb/a0000000c.gdbtablx
- Map source/Boluo.gdb/a0000000c.spx
- Map source/Boluo.gdb/a0000000d.gdbindexes
- Map source/Boluo.gdb/a0000000d.gdbtable
- Map source/Boluo.gdb/a0000000d.gdbtablx
- Map source/Boluo.gdb/a0000000e.freelist
- Map source/Boluo.gdb/a0000000e.gdbindexes
- Map source/Boluo.gdb/a0000000e.gdbtable
- Map source/Boluo.gdb/a0000000e.gdbtablx
- Map source/Boluo.gdb/a0000000f.band_index.atx
- Map source/Boluo.gdb/a0000000f.blk_key_index.atx
- Map source/Boluo.gdb/a0000000f.col_index.atx
- Map source/Boluo.gdb/a0000000f.gdbindexes
- Map source/Boluo.gdb/a0000000f.gdbtable
- Map source/Boluo.gdb/a0000000f.gdbtablx
- Map source/Boluo.gdb/a0000000f.row_index.atx
- Map source/Boluo.gdb/a00000010.gdbindexes
- Map source/Boluo.gdb/a00000010.gdbtable
- Map source/Boluo.gdb/a00000010.gdbtablx
- Map source/Boluo.gdb/a00000011.gdbindexes
- Map source/Boluo.gdb/a00000011.gdbtable
- Map source/Boluo.gdb/a00000011.gdbtablx
- Map source/Boluo.gdb/gdb
- Map source/Boluo.gdb/timestamps
- Map source/Boluo.mxd
- Map source/Rainfall.lyr
- Map source/Streamflow.lyr
